# Supplementary material for: Perceptual Biases in Relation to Paranormal and Conspiracy Beliefs
Source: PLoS One. 2015 Jun 26;10(6):e0130422. doi: 10.1371/journal.pone.0130422 (PMC4482736; doi:10.1371/journal.pone.0130422)
Supplement: S1 File — (XLSX) [file pone.0130422.s001.xlsx]

## Sheet: Experiment 1 Face House Task
					Accuracy
					Face Stimuli				House Stimuli
Age (Years)	Sex (1 = male, 2 = female)	Education (1 = low, 5 = high)	RPBS Score	Group (0 = skeptics, 1 = believers)	0.4	0.5	0.6	0.7	0.4	0.5	0.6	0.7
26	2	3	80	0	1	1	0.72	0.62	1	0.87	0.52	0.44
62	2	1	87	0	0.9	0.93	0.9	0.57	1	0.9	0.27	0.33
21	1	5	37	0	1	0.63	0.47	0.2	1	1	0.87	0.9
25	1	5	31	0	0.97	0.47	0.37	0	1	0.97	1	1
47	2	5	85	0	0.97	0.9	0.4	0.27	1	0.9	0.9	0.87
44	2	3	90	0	1	0.9	0.53	0.63	1	1	0.63	0.57
24	2	5	72	0	0.77	0.73	0.6	0.33	0.93	0.67	0.6	0.7
46	2	4	88	0	1	0.8	0.27	0.2	1	1	0.93	0.97
46	1	4	36	0	0.97	0.73	0.47	0.33	1	0.97	0.8	0.77
43	2	3	72	0	1	0.8	0.3	0.1	1	1	1	1
49	1	4	97	0	1	0.9	0.67	0.6	0.97	0.67	0.4	0.53
28	1	4	53	0	0.97	0.87	0.63	0.37	1	0.97	0.73	0.6
47	2	4	73	0	0.97	0.8	0.37	0.1	1	1	1	0.83
24	2	4	29	0	1	0.87	0.5	0.17	1	1	0.93	0.8
62	1	5	49	0	0.97	0.83	0.6	0.27	1	0.87	0.67	0.47
61	2	2	75	0	1	0.87	0.7	0.5	1	0.8	0.5	0.5
62	2	2	71	0	1	1	0.73	0.63	1	0.83	0.33	0.23
44	2	5	92	0	0.97	0.83	0.8	0.8	0.97	0.73	0.4	0.2
34	2	5	97	0	1	0.8	0.37	0.17	0.97	0.93	0.8	0.77
	1	1	89	0	0.97	0.8	0.6	0.17	0.97	1	0.87	0.63
41	1	5	35	0	1	0.77	0.4	0.1	1	1	0.87	0.6
26	2	5	71	0	0.97	0.77	0.5	0.13	0.97	0.93	0.93	0.7
56	1	5	83	0	1	0.87	0.57	0.33	0.97	0.93	0.77	0.53
40	2	3	99	0	1	0.8	0.6	0.33	1	0.97	0.83	0.77
62	1	4	64	0	1	0.97	0.6	0.3	0.93	0.97	0.8	0.43
43	1	5	95	0	1	0.73	0.53	0.1	0.97	0.97	0.93	0.87
27	2	3	105	1	1	0.67	0.33	0.03	0.93	1	0.97	0.93
48	2	2	120	1	1	0.83	0.5	0.5	1	0.8	0.6	0.57
51	1	3	114	1	1	0.9	0.63	0.3	1	0.87	0.9	0.63
40	2	2	132	1	1	0.9	0.63	0.57	1	0.87	0.5	0.43
26	2	3	111	1	1	0.9	0.7	0.6	1	0.87	0.63	0.37
52	1	4	102	1	1	1	1	0.97	1	0.4	0	0
49	2	5	129	1	0.97	0.93	0.7	0.47	0.93	0.77	0.57	0.43
63	1	2	140	1	1	0.73	0.73	0.57	0.93	0.93	0.8	0.57
44	2	5	134	1	0.97	0.9	0.83	0.57	0.83	0.9	0.47	0.33
28	2	2	124	1	1	0.8	0.5	0.63	0.93	0.67	0.4	0.4
37	2	5	111	1	1	0.9	0.63	0.4	1	0.87	0.83	0.63
19	2	3	125	1	0.97	0.97	0.77	0.5	1	0.9	0.67	0.57
99	2	2	102	1	0.93	0.93	0.63	0.63	0.97	0.9	0.8	0.6
23	2	2	107	1	1	0.6	0.43	0.17	0.93	0.9	0.77	0.83
40	2	3	105	1	1	0.87	0.63	0.37	1	0.97	0.73	0.47
50	2	2	134	1	0.97	0.77	0.77	0.67	1	0.6	0.6	0.53
47	2	5	143	1	0.87	0.83	0.67	0.6	0.97	0.67	0.63	0.47
63	1	4	102	1	1	0.97	0.73	0.33	1	0.97	0.73	0.43
34	1	3	133	1	0.83	0.73	0.5	0.47	0.97	0.83	0.6	0.63
62	2	2	126	1	1	0.87	0.6	0.57	1	0.8	0.4	0.57
41	2	2	103	1	1	0.97	0.83	0.8	1	0.7	0.27	0.53
37	2	3	111	1	1	0.97	0.63	0.57	1	0.93	0.67	0.43
57	2	4	163	1	1	0.9	0.77	0.73	1	0.47	0.43	0.33
40	2	2	112	1	0.97	0.83	0.67	0.53	1	0.93	0.6	0.67
28	2	3	114	1	1	0.77	0.3	0.2	0.97	1	0.83	0.73
51	2	1	123	1	1	0.77	0.53	0.7	1	0.8	0.5	0.6
50	2	5	121	1	0.97	0.9	0.43	0.33	1	0.97	0.9	0.83
21	1	1	141	1	1	0.93	0.57	0.37	1	0.93	0.87	0.63
56	2	4	122	1	1	0.8	0.4	0.17	0.97	0.93	0.87	0.83

## Sheet: Experiment 2 Global Local Task
Age (Years)	Sex (1 = male, 2 = female)	Education (1 = low, 5 = high)	RPBS Score	CBQ Score	Group (0 = skeptics, 1 = believers)	RT Global Congruent	RT Global Incongruent	RT Local Congruent	RT Local incongruent	Errors Global Congruent	Errors Global Incongruent	Errors Local Congruent	Errors Local Incongruent
27	2	3	3.23	2.32	0	711.26	724.73	874.33	881.93	0	0	0	0
45	1	5	3.42	3.08	0	638.66	681.96	934.39	1007.44	0	0	0	0
19	2	4	3.77	1.26	0	577.67	550.3	534.07	534.77	0	0.52	0	0.52
48	2	5	4.04	3.21	0	383.02	384.53	463.72	450.89	0	0.52	0.52	1.56
49	2	3	5.08	4	0	573.9	564.3	594.55	616.23	0	0.52	0	0
52	2	5	5.04	2.55	0	894.21	886.63	929.57	937.47	0	0	0	0
54	2	5	4.23	3.95	0	540.85	553.3	591.51	619.68	0	0	0	0
99	1	5	4.31	1.13	0	493.93	483.87	506.42	545.42	0	0	0.52	0
25	2	5	1.85	3.08	0	614.35	571.98	674.6	663.26	0.52	0.52	0	1.56
41	1	3	1.88	2.61	0	525.6	523.37	547.04	527.28	0	3.65	0	0.52
29	1	5	2.38	3.92	0	384.49	387.52	440.91	468.33	0	0	0	0
20	1	5	1.85	1.76	0	377.31	388.24	460.63	471.85	0	0.52	0	0.52
60	1	5	2.88	4.16	0	548.66	572.98	595.93	607.48	0	0	0	0
37	1	5	2.69	2.95	0	454.78	483.47	534.67	530.71	0	0	0	0.52
51	2	3	5.19	3.13	0	1305.38	1299.42	1155.42	1209.87	4.17	15.1	7.81	8.33
49	1	4	4.42	2.87	0	694.54	681.93	757.63	756.37	0	0	0.52	0
34	2	5	2.96	3.74	0	388.64	414.71	471.19	455.26	0	0	0	0.52
59	1	5	1.27	0.79	0	469.71	475.02	526.98	540.6	0	0	0	0
32	2	3	4.38	3.42	0	499.17	517.02	479.43	503.98	0	24.48	0	0
47	2	5	3.77	2.63	0	1105.29	1078	752.68	782.79	10.42	11.46	12.5	13.02
53	2	5	3.88	3.03	0	540.15	502.04	575.4	588.6	0	0	0	0
43	2	3	2.81	0.66	0	485.54	497.71	519.48	502.94	0.52	23.44	0	0.52
43	2	3	4.62	1.39	0	585.52	618.86	582.66	614.54	0	25	0	0
63	2	3	3.85	3.16	0	801.8	792.8	790.54	831.6	0	0	0	0
50	2	5	6.42	4.18	0	497.79	509.46	602.06	588.88	0	0	0	0.52
38	2	5	3.15	3.37	0	417.04	427.37	457.42	477.42	0.52	0	0	1.04
55	2	5	3.92	3.39	0	555.9	572.06	725.42	730.7	0	0.52	0	12.5
51	2	4	3.96	4.26	0	540.79	558.66	551.27	580.24	0.52	1.04	0	11.98
29	1	5	3.35	6.08	1	463.98	481.4	472.04	463.06	1.04	4.69	1.04	0.52
60	2	2	5.15	5.74	1	703.43	719.11	689.04	677.72	0	0	0	0
53	1	5	3.96	4.45	1	559.44	566.11	624.02	649.15	0	1.04	0	0
30	2	5	4.77	9.68	1	1124.55	1195.36	1020.13	960.46	13.54	11.98	1.04	0
25	2	5	4.42	5.21	1	535.41	541.49	598.04	595.72	1.04	0.52	0	0
20	2	2	4.69	6.42	1	1011.17	1036.36	939.83	939.68	0.52	25	0.52	0
28	2	3	4.92	6.84	1	621.33	630.71	740.79	779.17	0	0	0	0.52
50	1	4	4.62	5.47	1	495.3	494.67	499.65	524.76	0	0	0	0
59	2	2	4.58	4.5	1	1024.63	986.15	850.2	789.74	1.04	6.25	0	8.85
59	1	3	5.12	5.45	1	507.73	524.73	665.2	675.2	0	0.52	0	3.13
29	2	5	3.42	5.16	1	504.36	574.81	576.16	647.32	0	7.81	0	0
23	1	5	2.96	4.37	1	488.44	481.35	554.07	601.3	0	0	0	0
	1	5	3.54	8.61	1	577.13	586.17	552.89	575.78	0	24.48	0	0
50	1	3	3.04	4.68	1	1251.1	1245.06	957.85	858.94	0.52	16.67	0.52	1.56
33	2	5	2.81	4.42	1	635.02	714.7	641.98	672.71	0	25	0.52	0.52
39	1	5	3.54	4.66	1	509.31	521.91	540.49	562.77	1.04	1.04	1.04	0.52
55	2	3	4.12	5.89	1	509.15	528.43	551.43	557.22	0.52	0	0	0.52
42	2	3	4.23	4.97	1	689.5	694.1	700.51	719.37	0	0	0	12.5
73	1	4	4.5	8.76	1	523.02	535.26	602.25	587.96	0	0.52	0	25
51	1	5	4.69	9.29	1	566.19	592.33	597.42	627.31	0	0	0	0
40	2	3	4.5	6.39	1	467.26	502.14	523.81	518.94	0	0	0	0.52
60	2	4	5.19	9	1	454.82	488	467.5	451.64	0	11.98	0	2.08
53	2	3	4.88	4.5	1	530.94	551.67	523.48	525.26	0	13.02	0	0
42	2	3	5.73	6.58	1	609.28	569.94	574.62	602.26	0	0.52	0	0
46	2	5	4.81	8.63	1	640.6	677.16	644.04	634.77	0	24.48	0	0
20	1	1	5.04	5.26	1	521	560.26	609.39	613.64	0	0	0	0
49	2	3	4.54	6.21	1	1016.07	973.88	597.98	596	4.69	10.42	0.52	1.04
65	2	2	3.88	4.84	1	1054.7	1062.41	1091.38	1114.07	0	0	0	0
54	2	5	3.88	6.97	1	477.98	530.38	517.19	499.54	0	23.96	0	1.04
